# Supplementary material for: Mechanistic Illustration: How Newly-Formed Blood Vessels Stopped by the Mineral Blocks of Bone Substitutes Can Be Avoided by Using Innovative Combined Therapeutics
Source: Biomedicines. 2021 Aug 3;9(8):952. doi: 10.3390/biomedicines9080952 (PMC8394928; doi:10.3390/biomedicines9080952)
Supplement: Supplementary file 1 [file biomedicines-09-00952-s001.zip]

Archive with 2 entries (2 files):
- biomedicines-1289027-supplementary.pdf
- biomedicines-1289027-suppl.mp4
